# Supplementary material for: Bismuth Quantum Dot (Bi QD)/Polydimethylsiloxane (PDMS) Nanocomposites with Self-Cleaning and Antibacterial Activity for Dental Applications
Source: Nanomaterials (Basel). 2022 Nov 5;12(21):3911. doi: 10.3390/nano12213911 (PMC9656007; doi:10.3390/nano12213911)
Supplement: Supplementary file 1 [file nanomaterials-12-03911-s001.zip]

Archive with 1 entries (1 files):
- nanomaterials-1965339-supplementary.pdf
